# Supplementary material for: Synthesis and assembly of extended quintulene
Source: Nat Commun. 2020 Aug 7;11:3976. doi: 10.1038/s41467-020-17691-7 (PMC7414228; doi:10.1038/s41467-020-17691-7)
Supplement: Supplementary file 4 — Supplementary Data 1 [file 41467_2020_17691_MOESM4_ESM.txt]

Monomer 1  
E = -5162.517326 a.u.
 
C   -3.622537000    3.769160000   -1.163324000
C    1.432276000   -1.971359000   -2.942754000
C    2.709598000   -1.655000000   -2.490094000
C    3.164895000   -0.253739000   -2.490094000
C    2.317471000    0.752992000   -2.942754000
C    2.411310000    2.065558000   -2.490094000
C    1.219326000    2.931584000   -2.490094000
C    0.000000000    2.436733000   -2.942754000
C   -1.219326000    2.931584000   -2.490094000
C   -2.411310000    2.065558000   -2.490094000
C   -2.317471000    0.752992000   -2.942754000
C   -3.164895000   -0.253739000   -2.490094000
C   -2.709598000   -1.655000000   -2.490094000
C   -1.432276000   -1.971359000   -2.942754000
C   -0.736686000   -3.088404000   -2.490094000
C    0.736686000   -3.088404000   -2.490094000
C    1.426901000   -4.052540000   -1.725106000
C    2.795065000   -3.847077000   -1.416206000
C    3.413258000   -2.609367000   -1.725106000
C    4.704110000   -2.280503000   -1.163324000
C    5.146151000   -0.920041000   -1.163324000
C    4.295131000    0.104759000   -1.725106000
C    4.522510000    1.469453000   -1.416206000
C    3.536410000    2.439863000   -1.725106000
C    3.622537000    3.769160000   -1.163324000
C    2.465259000    4.609972000   -1.163324000
C    1.227637000    4.117285000   -1.725106000
C    0.000000000    4.755249000   -1.416206000
C   -1.227637000    4.117285000   -1.725106000
C   -2.465259000    4.609972000   -1.163324000
C   -3.536410000    2.439863000   -1.725106000
C   -4.522510000    1.469453000   -1.416206000
C   -4.295131000    0.104759000   -1.725106000
C   -5.146151000   -0.920041000   -1.163324000
C   -4.704110000   -2.280503000   -1.163324000
C   -3.413258000   -2.609367000   -1.725106000
C   -2.795065000   -3.847077000   -1.416206000
C   -1.426901000   -4.052540000   -1.725106000
C   -0.715237000   -5.178589000   -1.163324000
C    0.715237000   -5.178589000   -1.163324000
C    1.430651000   -6.206167000   -0.517115000
C    2.891842000   -6.085844000   -0.357795000
C    3.529539000   -4.857994000   -0.698082000
C    4.894353000   -4.630934000   -0.357795000
C    5.460320000   -3.278441000   -0.517115000
C    6.344511000   -0.557181000   -0.517115000
C    6.681610000    0.869676000   -0.357795000
C    5.710915000    1.855589000   -0.698082000
C    5.916718000    3.223769000   -0.357795000
C    4.805315000    4.179979000   -0.517115000
C    2.490472000    5.861810000   -0.517115000
C    1.237620000    6.623333000   -0.357795000
C    0.000000000    6.004811000   -0.698082000
C   -1.237620000    6.623333000   -0.357795000
C   -2.490472000    5.861810000   -0.517115000
C   -4.805315000    4.179979000   -0.517115000
C   -5.916718000    3.223769000   -0.357795000
C   -5.710915000    1.855589000   -0.698082000
C   -6.681610000    0.869676000   -0.357795000
C   -6.344511000   -0.557181000   -0.517115000
C   -5.460320000   -3.278441000   -0.517115000
C   -4.894353000   -4.630934000   -0.357795000
C   -3.529539000   -4.857994000   -0.698082000
C   -2.891842000   -6.085844000   -0.357795000
C   -1.430651000   -6.206167000   -0.517115000
H    1.465154000    0.476057000   -3.536834000
H   -0.905515000   -1.246335000   -3.536834000
H    0.905515000   -1.246335000   -3.536834000
H    0.000000000    1.540554000   -3.536834000
H   -1.465154000    0.476057000   -3.536834000
C    4.829790000    5.471816000    0.051784000
C    3.711519000    6.284288000    0.051784000
H    5.722412000    5.822425000    0.552859000
H    3.769133000    7.241566000    0.552859000
C   -3.711519000    6.284288000    0.051784000
C   -4.829790000    5.471816000    0.051784000
H   -3.769133000    7.241566000    0.552859000
H   -5.722412000    5.822425000    0.552859000
C   -7.123635000   -1.587913000    0.051784000
C   -6.696494000   -2.902519000    0.051784000
H   -8.051864000   -1.346892000    0.552859000
H   -7.305778000   -3.643109000    0.552859000
C   -0.691130000   -7.265672000    0.051784000
C    0.691130000   -7.265672000    0.051784000
H   -1.207193000   -8.073990000    0.552859000
H    1.207193000   -8.073990000    0.552859000
C    6.696494000   -2.902519000    0.051784000
C    7.123635000   -1.587913000    0.051784000
H    7.305778000   -3.643109000    0.552859000
H    8.051864000   -1.346892000    0.552859000
C   -1.209296000    7.908180000    0.198653000
C    1.209296000    7.908180000    0.198653000
C    7.147433000    3.593871000    0.198653000
C    7.894819000    1.293653000    0.198653000
C    5.626653000   -5.687046000    0.198653000
C    3.669971000   -7.108659000    0.198653000
C   -3.669971000   -7.108659000    0.198653000
C   -5.626653000   -5.687046000    0.198653000
C   -7.894819000    1.293653000    0.198653000
C   -7.147433000    3.593871000    0.198653000
C    0.000000000    8.556795000    0.451432000
C    8.137996000    2.644195000    0.451432000
C    5.029558000   -6.922593000    0.451432000
C   -5.029558000   -6.922593000    0.451432000
C   -8.137996000    2.644195000    0.451432000
H   -2.127954000    8.429466000    0.439202000
H    2.127954000    8.429466000    0.439202000
H    3.233165000   -8.070362000    0.439202000
H    6.676267000   -5.568801000    0.439202000
H   -3.233165000   -8.070362000    0.439202000
H   -6.676267000   -5.568801000    0.439202000
H   -8.674473000    0.581043000    0.439202000
H   -7.359325000    4.628653000    0.439202000
H    7.359325000    4.628653000    0.439202000
H    8.674473000    0.581043000    0.439202000
C    0.000000000    9.939014000    1.019096000
C    0.000000000   11.044130000    0.151476000
C    0.000000000   10.120655000    2.409005000
C    0.000000000   12.329571000    0.694037000
C    0.000000000   10.824035000   -1.349811000
C    0.000000000   11.421712000    2.922596000
C    0.000000000    8.915237000    3.331141000
C    0.000000000   12.532898000    2.078324000
H    0.000000000   13.187697000    0.028229000
H    0.882250000   10.251006000   -1.654832000
H   -0.882250000   10.251006000   -1.654832000
H    0.000000000   11.779923000   -1.879569000
H    0.000000000   11.567215000    3.998399000
H   -0.881932000    8.291213000    3.150855000
H    0.881932000    8.291213000    3.150855000
H    0.000000000    9.230567000    4.377521000
C    0.000000000   13.943227000    2.639045000
H    0.886550000   14.490739000    2.302076000
H   -0.886550000   14.490739000    2.302076000
H    0.000000000   13.927806000    3.732092000
C   -9.452564000    3.071324000    1.019096000
C  -10.503592000    3.412824000    0.151476000
C   -9.625315000    3.127454000    2.409005000
C  -11.726118000    3.810047000    0.694037000
C  -10.294269000    3.344811000   -1.349811000
C  -10.862694000    3.529503000    2.922596000
C   -8.478894000    2.754960000    3.331141000
C  -11.919495000    3.872879000    2.078324000
H  -12.542245000    4.075222000    0.028229000
H   -9.476656000    4.006805000   -1.654832000
H  -10.021916000    2.328665000   -1.654832000
H  -11.203372000    3.640196000   -1.879569000
H  -11.001075000    3.574466000    3.998399000
H   -8.157944000    1.723359000    3.150855000
H   -7.612880000    3.400893000    3.150855000
H   -8.778791000    2.852402000    4.377521000
C  -13.260797000    4.308694000    2.639045000
H  -13.507553000    5.321044000    2.302076000
H  -14.055471000    3.634726000    2.302076000
H  -13.246131000    4.303929000    3.732092000
C   -5.842006000   -8.040831000    1.019096000
C   -6.491577000   -8.934889000    0.151476000
C   -5.948772000   -8.187782000    2.409005000
C   -7.247140000   -9.974832000    0.694037000
C   -6.362208000   -8.756828000   -1.349811000
C   -6.713514000   -9.240360000    2.922596000
C   -5.240245000   -7.212578000    3.331141000
C   -7.366653000  -10.139328000    2.078324000
H   -7.751534000  -10.669071000    0.028229000
H   -6.739145000   -7.774664000   -1.654832000
H   -5.311635000   -8.811811000   -1.654832000
H   -6.924065000   -9.530158000   -1.879569000
H   -6.799038000   -9.358073000    3.998399000
H   -4.159955000   -7.226119000    3.150855000
H   -5.586951000   -6.189346000    3.150855000
H   -5.425591000   -7.467686000    4.377521000
C   -8.195623000  -11.280308000    2.639045000
H   -9.234677000  -11.202153000    2.302076000
H   -7.800209000  -12.244355000    2.302076000
H   -8.186559000  -11.267832000    3.732092000
C    5.842006000   -8.040831000    1.019096000
C    6.491577000   -8.934889000    0.151476000
C    5.948772000   -8.187782000    2.409005000
C    7.247140000   -9.974832000    0.694037000
C    6.362208000   -8.756828000   -1.349811000
C    6.713514000   -9.240360000    2.922596000
C    5.240245000   -7.212578000    3.331141000
C    7.366653000  -10.139328000    2.078324000
H    7.751534000  -10.669071000    0.028229000
H    5.311635000   -8.811811000   -1.654832000
H    6.739145000   -7.774664000   -1.654832000
H    6.924065000   -9.530158000   -1.879569000
H    6.799038000   -9.358073000    3.998399000
H    5.586951000   -6.189346000    3.150855000
H    4.159955000   -7.226119000    3.150855000
H    5.425591000   -7.467686000    4.377521000
C    8.195623000  -11.280308000    2.639045000
H    7.800209000  -12.244355000    2.302076000
H    9.234677000  -11.202153000    2.302076000
H    8.186559000  -11.267832000    3.732092000
C    9.452564000    3.071324000    1.019096000
C   10.503592000    3.412824000    0.151476000
C    9.625315000    3.127454000    2.409005000
C   11.726118000    3.810047000    0.694037000
C   10.294269000    3.344811000   -1.349811000
C   10.862694000    3.529503000    2.922596000
C    8.478894000    2.754960000    3.331141000
C   11.919495000    3.872879000    2.078324000
H   12.542245000    4.075222000    0.028229000
H   10.021916000    2.328665000   -1.654832000
H    9.476656000    4.006805000   -1.654832000
H   11.203372000    3.640196000   -1.879569000
H   11.001075000    3.574466000    3.998399000
H    7.612880000    3.400893000    3.150855000
H    8.157944000    1.723359000    3.150855000
H    8.778791000    2.852402000    4.377521000
C   13.260797000    4.308694000    2.639045000
H   14.055471000    3.634726000    2.302076000
H   13.507553000    5.321044000    2.302076000
H   13.246131000    4.303929000    3.732092000
