# Supplementary material for: Synthesis and assembly of extended quintulene
Source: Nat Commun. 2020 Aug 7;11:3976. doi: 10.1038/s41467-020-17691-7 (PMC7414228; doi:10.1038/s41467-020-17691-7)
Supplement: Supplementary file 5 — Supplementary Data 2 [file 41467_2020_17691_MOESM5_ESM.txt]

Dimer (1)2
E = -10325.224276 a.u.
 
C    -5.001628000   -1.482634000   -0.843283000
C     2.218335000    1.004242000    0.965433000
C     3.166940000    0.098093000    0.501700000
C     2.869221000   -1.341900000    0.501350000
C     1.639492000   -1.802910000    0.966584000
C     1.070574000   -2.983889000    0.500116000
C    -0.391079000   -3.144886000    0.498435000
C    -1.209407000   -2.117601000    0.963411000
C    -2.508544000   -1.941422000    0.497238000
C    -3.113930000   -0.601269000    0.496857000
C    -2.390855000    0.494035000    0.964334000
C    -2.624288000    1.784492000    0.498939000
C    -1.536839000    2.774342000    0.499911000
C    -0.271445000    2.423771000    0.965609000
C     0.883696000    3.044777000    0.500764000
C     2.160931000    2.316221000    0.500393000
C     3.235947000    2.813820000   -0.263391000
C     4.317738000    1.957077000   -0.582438000
C     4.244674000    0.579165000   -0.274758000
C     5.197821000   -0.340293000   -0.849847000
C     4.917097000   -1.739091000   -0.834550000
C     3.675048000   -2.209862000   -0.262416000
C     3.194749000   -3.502962000   -0.583240000
C     1.861105000   -3.858945000   -0.277582000
C     1.281502000   -5.048782000   -0.854393000
C    -0.135456000   -5.213947000   -0.839652000
C    -0.967187000   -4.178719000   -0.266627000
C    -2.345250000   -4.121000000   -0.588019000
C    -3.096211000   -2.963270000   -0.281158000
C    -4.406842000   -2.779289000   -0.858287000
C    -4.274727000   -0.372264000   -0.268585000
C    -4.645784000    0.956525000   -0.588694000
C    -3.777114000    2.028315000   -0.280260000
C    -4.007086000    3.332298000   -0.855860000
C    -2.958153000    4.299262000   -0.838471000
C    -1.677630000    3.950377000   -0.263769000
C    -0.528342000    4.714011000   -0.583182000
C     0.759543000    4.218085000   -0.275954000
C     1.928541000    4.839495000   -0.851961000
C     3.171968000    4.139832000   -0.837117000
C     4.292772000    4.664525000   -1.510678000
C     5.524223000    3.861546000   -1.606721000
C     5.461403000    2.477305000   -1.288406000
C     6.535180000    1.611044000   -1.631444000
C     6.332353000    0.155580000   -1.527102000
C     5.763852000   -2.643240000   -1.505934000
C     5.380597000   -4.062408000   -1.602826000
C     4.043510000   -4.429756000   -1.288305000
C     3.551542000   -5.718276000   -1.632905000
C     2.104330000   -5.974681000   -1.530675000
C    -0.733478000   -6.298382000   -1.511441000
C    -2.201527000   -6.372055000   -1.609043000
C    -2.964150000   -5.214139000   -1.294122000
C    -4.341551000   -5.144480000   -1.638640000
C    -5.032381000   -3.847195000   -1.536428000
C    -6.217039000   -1.248479000   -1.516450000
C    -6.741432000    0.124896000   -1.612125000
C    -5.876345000    1.207882000   -1.295304000
C    -6.235511000    2.539795000   -1.638778000
C    -5.215552000    3.597743000   -1.534692000
C    -3.110381000    5.527902000   -1.511505000
C    -1.966279000    6.451121000   -1.605905000
C    -0.669255000    5.962504000   -1.288505000
C     0.486578000    6.715501000   -1.631692000
C     1.807486000    6.071577000   -1.529528000
H     1.047177000   -1.154671000    1.590346000
H    -0.174414000    1.550144000    1.588308000
H     1.416956000    0.641140000    1.586685000
H    -0.775453000   -1.353048000    1.585795000
H    -1.532183000    0.316811000    1.590085000
C     1.483640000   -7.050272000   -2.195866000
C     0.105932000   -7.191732000   -2.206257000
H     2.082720000   -7.735535000   -2.783010000
H    -0.334190000   -7.972781000   -2.813153000
C    -6.245493000   -3.588352000   -2.204187000
C    -6.805503000   -2.321730000   -2.214430000
H    -6.710647000   -4.369200000   -2.793374000
H    -7.682880000   -2.143266000   -2.823136000
C    -5.343789000    4.831936000   -2.201912000
C    -4.312260000    5.755945000   -2.210733000
H    -6.229659000    5.033314000   -2.791733000
H    -4.413356000    6.645646000   -2.819334000
C     2.940950000    6.574829000   -2.197816000
C     4.137993000    5.878794000   -2.208857000
H     2.858362000    7.479805000   -2.787197000
H     4.952107000    6.249568000   -2.818512000
C     7.162987000   -0.767302000   -2.192650000
C     6.871869000   -2.121190000   -2.202329000
H     7.998908000   -0.409380000   -2.781083000
H     7.477665000   -2.781280000   -2.810045000
C    -4.966923000   -6.300338000   -2.125360000
C    -2.867501000   -7.505544000   -2.090340000
C     4.457571000   -6.669922000   -2.119989000
C     6.253006000   -5.046178000   -2.083698000
C     7.719714000    2.177935000   -2.120548000
C     6.728537000    4.386537000   -2.090821000
C     0.314090000    8.018485000   -2.117773000
C    -2.092933000    7.759747000   -2.087368000
C    -7.527795000    2.777413000   -2.126423000
C    -8.025154000    0.408131000   -2.093731000
C    -4.245790000   -7.482003000   -2.323370000
C     5.804325000   -6.349326000   -2.317764000
C     7.829935000    3.557176000   -2.322999000
C    -0.963432000    8.550889000   -2.317898000
C    -8.428451000    1.726466000   -2.325870000
H    -6.027058000   -6.299917000   -2.352041000
H    -2.324428000   -8.424333000   -2.285820000
H     6.828399000    5.448508000   -2.289673000
H     8.577244000    1.554420000   -2.346516000
H     1.172458000    8.641307000   -2.342563000
H    -3.071828000    8.183812000   -2.285142000
H    -7.855139000    3.785861000   -2.352743000
H    -8.731019000   -0.392208000   -2.290294000
H     4.129517000   -7.677883000   -2.347440000
H     7.294830000   -4.813922000   -2.278444000
C    -4.929192000   -8.698210000   -2.862349000
C    -5.188258000   -9.796210000   -2.024550000
C    -5.283729000   -8.741208000   -4.221459000
C    -5.811120000  -10.926096000   -2.560292000
C    -4.785803000   -9.758209000   -0.563949000
C    -5.904622000   -9.886889000   -4.726134000
C    -4.971507000   -7.568301000   -5.134576000
C    -6.177723000  -10.984827000   -3.907126000
H    -6.011184000  -11.775238000   -1.913287000
H    -3.696026000   -9.748964000   -0.457026000
H    -5.180859000   -8.854797000   -0.082795000
H    -5.160967000  -10.636911000   -0.032936000
H    -6.171718000   -9.925274000   -5.777939000
H    -5.583817000   -6.696761000   -4.878900000
H    -3.922944000   -7.270367000   -5.033022000
H    -5.166060000   -7.833957000   -6.176856000
C    -6.881054000  -12.209766000   -4.461776000
H    -6.517913000  -13.120438000   -3.976489000
H    -7.961031000  -12.138890000   -4.288309000
H    -6.714492000  -12.300665000   -5.538810000
C    -9.796135000    2.002645000   -2.864475000
C   -10.920178000    1.913657000   -2.024354000
C    -9.946900000    2.329924000   -4.221513000
C   -12.185923000    2.164015000   -2.557092000
C   -10.757095000    1.540697000   -0.564570000
C   -11.229279000    2.573703000   -4.724077000
C    -8.736322000    2.394976000   -5.136545000
C   -12.355878000    2.497191000   -3.904384000
H   -13.054865000    2.097164000   -1.908513000
H   -10.410752000    0.507101000   -0.460388000
H   -10.018971000    2.194913000   -0.083944000
H   -11.707790000    1.625064000   -0.031806000
H   -11.348121000    2.820455000   -5.774674000
H    -8.098519000    3.249292000   -4.884830000
H    -8.126496000    1.491770000   -5.032625000
H    -9.050738000    2.493454000   -6.178740000
C   -13.743480000    2.775556000   -4.452168000
H   -14.427236000    1.956058000   -4.208082000
H   -14.148207000    3.696825000   -4.018767000
H   -13.717368000    2.890941000   -5.538995000
C    -1.121993000    9.937382000   -2.855459000
C    -1.559016000   10.977452000   -2.016586000
C    -0.851137000   10.183830000   -4.211313000
C    -1.710943000   12.259214000   -2.548737000
C    -1.869403000   10.705855000   -0.558317000
C    -1.014265000   11.478765000   -4.713086000
C    -0.411087000    9.053728000   -5.125876000
C    -1.439735000   12.525698000   -3.893957000
H    -2.047987000   13.063590000   -1.901090000
H    -2.744283000   10.055164000   -0.457657000
H    -1.019988000   10.207800000   -0.074267000
H    -2.087267000   11.635301000   -0.025956000
H    -0.812421000   11.669324000   -5.762743000
H     0.597631000    8.711191000   -4.870671000
H    -1.081823000    8.194400000   -5.025601000
H    -0.410581000    9.384422000   -6.167711000
C    -1.591873000   13.932960000   -4.441009000
H    -2.527584000   14.384232000   -4.096652000
H    -0.763859000   14.565506000   -4.101590000
H    -1.592007000   13.928164000   -5.534368000
C     9.097036000    4.136844000   -2.866115000
C     9.953951000    4.875722000   -2.031939000
C     9.408644000    3.955250000   -4.223532000
C    11.122451000    5.418156000   -2.570285000
C     9.606583000    5.088085000   -0.572110000
C    10.586290000    4.512142000   -4.731432000
C     8.466242000    3.185866000   -5.132971000
C    11.453252000    5.242366000   -3.916982000
H    11.785254000    5.989138000   -1.926265000
H     8.720957000    5.723536000   -0.467635000
H     9.392694000    4.127326000   -0.087392000
H    10.427862000    5.578249000   -0.042911000
H    10.824971000    4.378948000   -5.782228000
H     8.450998000    2.121589000   -4.873972000
H     7.442504000    3.560246000   -5.031295000
H     8.778294000    3.283533000   -6.175952000
C    12.741145000    5.823126000   -4.470898000
H    12.885090000    6.850694000   -4.122744000
H    13.600350000    5.228409000   -4.140656000
H    12.728437000    5.826864000   -5.564192000
C     6.748163000   -7.375655000   -2.858450000
C     7.707064000   -7.967590000   -2.022452000
C     6.678446000   -7.723078000   -4.220241000
C     8.585348000   -8.914268000   -2.560128000
C     7.797538000   -7.577433000   -0.560765000
C     7.570332000   -8.670036000   -4.725616000
C     5.661784000   -7.056669000   -5.130785000
C     8.527651000   -9.276608000   -3.906112000
H     9.326386000   -9.373634000   -1.912782000
H     8.140176000   -6.543009000   -0.451638000
H     6.813956000   -7.660648000   -0.081927000
H     8.506995000   -8.217081000   -0.029389000
H     7.523269000   -8.934928000   -5.777945000
H     4.642403000   -7.364766000   -4.874148000
H     5.708259000   -5.967787000   -5.026989000
H     5.851630000   -7.322761000   -6.173810000
C     9.473386000  -10.315922000   -4.479097000
H    10.260703000  -10.563425000   -3.762058000
H     8.929220000  -11.235462000   -4.721601000
H     9.943932000   -9.947493000   -5.396273000
X    -0.004132000    0.000686000    1.578613000
C    -4.258770000    3.039811000    2.815817000
C     2.152345000   -1.126604000    4.563925000
C     2.035043000   -2.442453000    4.125922000
C     0.715260000   -3.093462000    4.123218000
C    -0.404233000   -2.396243000    4.565420000
C    -1.691814000   -2.690384000    4.126270000
C    -2.718306000   -1.636030000    4.123744000
C    -2.400582000   -0.356106000    4.566242000
C    -3.077663000    0.777873000    4.127127000
C    -2.391409000    2.079561000    4.124081000
C    -1.075232000    2.171772000    4.564653000
C    -0.206906000    3.168149000    4.128475000
C     1.243349000    2.919327000    4.125893000
C     1.739566000    1.697694000    4.569026000
C     2.953196000    1.178387000    4.128112000
C     3.163027000   -0.278059000    4.124205000
C     4.228997000   -0.824467000    3.379709000
C     4.221415000   -2.207598000    3.071166000
C     3.086241000   -3.002802000    3.371498000
C     2.941525000   -4.323599000    2.798174000
C     1.662871000   -4.966459000    2.813921000
C     0.525095000   -4.275711000    3.378139000
C    -0.792504000   -4.695556000    3.068792000
C    -1.899743000   -3.861975000    3.369750000
C    -3.200248000   -4.131706000    2.795607000
C    -4.207008000   -3.114339000    2.812712000
C    -3.901464000   -1.819609000    3.378336000
C    -4.708217000   -0.695923000    3.070555000
C    -4.257095000    0.614283000    3.371906000
C    -4.915724000    1.768415000    2.798984000
C    -2.932388000    3.148858000    3.380481000
C    -2.113319000    4.263745000    3.073369000
C    -0.727732000    4.239827000    3.374378000
C     0.165504000    5.223567000    2.801540000
C     1.577698000    4.991542000    2.816492000
C     2.091933000    3.763797000    3.380442000
C     3.405057000    3.329618000    3.071910000
C     3.810300000    2.004276000    3.372168000
C     5.021567000    1.458562000    2.798711000
C     5.237713000    0.043809000    2.815223000
C     6.352292000   -0.518966000    2.160986000
C     6.463311000   -1.985450000    2.044581000
C     5.323980000   -2.781895000    2.348274000
C     5.286009000   -4.155707000    1.980617000
C     4.023764000   -4.906461000    2.111079000
C     1.472316000   -6.199829000    2.158428000
C     0.111732000   -6.758178000    2.040926000
C    -0.997772000   -5.920342000    2.343943000
C    -2.315883000   -6.308239000    1.975126000
C    -3.419839000   -5.339808000    2.106037000
C    -5.438655000   -3.313211000    2.156562000
C    -6.390907000   -2.192035000    2.041733000
C    -5.937199000   -0.878338000    2.346759000
C    -6.714147000    0.255713000    1.980395000
C    -6.133597000    1.604656000    2.110717000
C    -4.829311000    4.150517000    2.161670000
C    -4.057390000    5.402783000    2.047853000
C    -2.667609000    5.377352000    2.351801000
C    -1.829787000    6.467675000    1.986669000
C    -0.367318000    6.331844000    2.115164000
C     2.457149000    5.877815000    2.161909000
C     3.886381000    5.530268000    2.045575000
C     4.291852000    4.200510000    2.348829000
C     5.587051000    3.740304000    1.981335000
C     5.910512000    2.307583000    2.111362000
H    -0.255340000   -1.509513000    5.154709000
H     1.099271000    1.069134000    5.161060000
H     1.352851000   -0.709957000    5.149309000
H    -1.511192000   -0.224116000    5.155523000
H    -0.673436000    1.364119000    5.149143000
C    -4.671512000   -5.528616000    1.479875000
C    -5.648503000   -4.549009000    1.507487000
H    -4.848983000   -6.421880000    0.892193000
H    -6.557545000   -4.701977000    0.937563000
C    -6.699643000    2.737011000    1.484585000
C    -6.069648000    3.968906000    1.512817000
H    -7.604099000    2.630049000    0.896977000
H    -6.495773000    4.786603000    0.943319000
C     0.533984000    7.220862000    1.489116000
C     1.900217000    7.002437000    1.515574000
H     0.151705000    8.048403000    0.902810000
H     2.545637000    7.661666000    0.946902000
C     7.035731000    1.724821000    1.487632000
C     7.250473000    0.358081000    1.515416000
H     7.706319000    2.343618000    0.902747000
H     8.078251000   -0.052377000    0.949099000
C     3.817649000   -6.155937000    1.486132000
C     2.584006000   -6.782448000    1.512383000
H     4.613804000   -6.602097000    0.901493000
H     2.449751000   -7.695345000    0.943959000
C    -8.004751000    0.039698000    1.496183000
C    -7.720237000   -2.357583000    1.621582000
C    -2.508378000   -7.601712000    1.488869000
C    -0.141382000   -8.073511000    1.620443000
C     6.456340000   -4.738353000    1.494013000
C     7.636206000   -2.632685000    1.623883000
C     6.503131000    4.673970000    1.495817000
C     4.864101000    6.446048000    1.625926000
C    -2.434738000    7.628771000    1.504414000
C    -4.626223000    6.616283000    1.630237000
C    -8.546669000   -1.249129000    1.407551000
C    -1.450582000   -8.516287000    1.403608000
C     7.652909000   -4.014616000    1.407362000
C     6.183696000    6.035405000    1.409155000
C    -3.828097000    7.745372000    1.416954000
H    -8.638581000    0.879112000    1.238515000
H    -8.134279000   -3.353428000    1.511904000
H     8.556834000   -2.070672000    1.515815000
H     6.475121000   -5.789085000    1.232527000
H     7.508554000    4.367768000    1.234764000
H     4.613701000    7.495251000    1.518311000
H    -1.832584000    8.491316000    1.247070000
H    -5.701355000    6.702253000    1.521379000
H    -3.501939000   -7.944463000    1.227841000
H     0.677580000   -8.775731000    1.513410000
C   -10.018112000   -1.356390000    1.153519000
C   -10.898693000   -0.677496000    2.025792000
C   -10.539637000   -2.040851000    0.040468000
C   -12.263324000   -0.644189000    1.731605000
C   -10.408494000    0.009069000    3.292691000
C   -11.908291000   -1.968176000   -0.234343000
C    -9.649319000   -2.858883000   -0.870748000
C   -12.780808000   -1.257935000    0.589372000
H   -12.935028000   -0.123035000    2.407726000
H    -9.543061000   -0.509036000    3.711968000
H   -10.114111000    1.045962000    3.094471000
H   -11.209812000    0.022103000    4.037077000
H   -12.295782000   -2.473714000   -1.114214000
H    -8.613359000   -2.530022000   -0.804253000
H    -9.683867000   -3.918660000   -0.586642000
H    -9.984566000   -2.779712000   -1.910881000
C   -14.250899000   -1.136596000    0.237456000
H   -14.619630000   -2.056234000   -0.225984000
H   -14.850681000   -0.930719000    1.128329000
H   -14.399144000   -0.314662000   -0.473256000
C    -4.387454000    9.110876000    1.163734000
C    -4.015824000   10.159153000    2.035140000
C    -5.201408000    9.392810000    0.050983000
C    -4.411449000   11.466000000    1.742001000
C    -3.207167000    9.907884000    3.299817000
C    -5.560530000   10.715514000   -0.222787000
C    -5.699469000    8.291885000   -0.861204000
C    -5.158184000   11.765983000    0.601287000
H    -4.124984000   12.266809000    2.417715000
H    -3.428833000    8.924423000    3.720401000
H    -2.130786000    9.950752000    3.098105000
H    -3.441704000   10.674017000    4.044390000
H    -6.162348000   10.926076000   -1.102214000
H    -5.060842000    7.412128000   -0.798224000
H    -6.715373000    7.989683000   -0.575354000
H    -5.732594000    8.637288000   -1.900504000
C    -5.504801000   13.200137000    0.250611000
H    -6.503032000   13.264446000   -0.192094000
H    -5.475945000   13.837756000    1.138484000
H    -4.784283000   13.592409000   -0.477091000
C     7.309271000    6.988696000    1.153657000
C     8.423240000    6.958096000    2.022408000
C     7.324020000    7.851379000    0.041769000
C     9.543904000    7.737652000    1.727264000
C     8.437100000    6.110475000    3.286487000
C     8.470734000    8.601149000   -0.233904000
C     6.120895000    7.987588000   -0.867257000
C     9.596382000    8.541489000    0.587291000
H    10.395593000    7.710984000    2.400866000
H     7.434217000    6.016451000    3.709031000
H     8.810831000    5.100409000    3.083384000
H     9.094357000    6.570337000    4.030105000
H     8.483247000    9.239395000   -1.112783000
H     5.479818000    7.109795000   -0.802829000
H     5.522460000    8.861735000   -0.579585000
H     6.436732000    8.125174000   -1.907382000
C    10.852154000    9.314683000    0.233701000
H    10.603575000   10.295872000   -0.181291000
H    11.483462000    9.459199000    1.114704000
H    11.431789000    8.764820000   -0.517475000
C     8.905261000   -4.794840000    1.154010000
C     9.214033000   -5.863090000    2.026015000
C     9.731037000   -4.550429000    0.041213000
C    10.295270000   -6.696559000    1.731936000
C     8.412807000   -6.127597000    3.292833000
C    10.792152000   -5.417975000   -0.233486000
C     9.497305000   -3.363514000   -0.869304000
C    11.075727000   -6.507153000    0.590089000
H    10.528545000   -7.514405000    2.407672000
H     8.026016000   -5.197679000    3.715876000
H     7.559002000   -6.785195000    3.093673000
H     9.050054000   -6.617296000    4.034811000
H    11.403626000   -5.239171000   -1.113287000
H     8.468539000   -3.013261000   -0.800179000
H    10.154986000   -2.531422000   -0.586420000
H     9.717470000   -3.625918000   -1.910091000
C    12.190101000   -7.473309000    0.237415000
H    13.040925000   -6.945437000   -0.203086000
H    12.535778000   -8.012172000    1.123883000
H    11.831183000   -8.208355000   -0.492972000
C    -1.804611000   -9.949257000    1.153726000
C    -2.723399000  -10.572196000    2.028848000
C    -1.315996000  -10.661970000    0.043834000
C    -3.177932000  -11.860400000    1.740438000
C    -3.223787000   -9.887742000    3.292963000
C    -1.809127000  -11.942222000   -0.225249000
C    -0.262792000  -10.072825000   -0.870477000
C    -2.754530000  -12.548004000    0.601289000
H    -3.881517000  -12.334592000    2.418652000
H    -2.461994000   -9.225206000    3.710087000
H    -4.117128000   -9.285527000    3.091838000
H    -3.486297000  -10.642349000    4.039993000
H    -1.448544000  -12.470845000   -1.102978000
H    -0.245498000   -8.986475000   -0.797715000
H     0.732517000  -10.444167000   -0.594124000
H    -0.450569000  -10.359643000   -1.911188000
C    -3.325652000  -13.909866000    0.256378000
H    -2.569679000  -14.542877000   -0.217113000
H    -3.694150000  -14.417748000    1.151937000
H    -4.162569000  -13.798584000   -0.443512000
