# Supplementary material for: Synthesis and assembly of extended quintulene
Source: Nat Commun. 2020 Aug 7;11:3976. doi: 10.1038/s41467-020-17691-7 (PMC7414228; doi:10.1038/s41467-020-17691-7)
Supplement: Supplementary file 6 — Supplementary Data 3 [file 41467_2020_17691_MOESM6_ESM.txt]

Counterpart of 1 without the cavity
E = -5349.0099942 a.u.
 
C    -3.776430000   3.621208000   -1.074514000
C     1.507755000  -1.916145000   -2.897554000
C     2.795205000  -1.540481000   -2.403705000
C     3.181259000  -0.140841000   -2.397870000
C     2.270151000   0.849018000   -2.888390000
C     2.309806000   2.188842000   -2.393688000
C     1.112860000   2.992951000   -2.403262000
C    -0.102066000   2.443423000   -2.903451000
C    -1.358652000   2.889753000   -2.403349000
C    -2.484355000   1.988558000   -2.393774000
C    -2.332844000   0.656634000   -2.888362000
C    -3.158023000  -0.405891000   -2.397901000
C    -2.656466000  -1.768329000   -2.403556000
C    -1.342230000  -2.035276000   -2.897345000
C    -0.587582000  -3.133562000   -2.395689000
C     0.847311000  -3.073549000   -2.395792000
C     1.598115000  -4.010687000   -1.636148000
C     2.951471000  -3.748329000   -1.336784000
C     3.523617000  -2.469356000   -1.645287000
C     4.782921000  -2.082528000   -1.064988000
C     5.167730000  -0.704075000   -1.067021000
C     4.287907000   0.278474000   -1.645479000
C     4.458326000   1.667302000   -1.338116000
C     3.433355000   2.598662000   -1.640500000
C     3.461211000   3.924011000   -1.075075000
C     2.267982000   4.717365000   -1.072187000
C     1.057476000   4.183248000   -1.640949000
C    -0.199438000   4.772982000   -1.338020000
C    -1.402854000   4.080355000   -1.640930000
C    -2.653611000   4.511363000   -1.071765000
C    -3.638148000   2.302989000   -1.640430000
C    -4.581886000   1.289231000   -1.338261000
C    -4.296064000  -0.080402000   -1.645770000
C    -5.091019000  -1.132998000   -1.067668000
C    -4.592388000  -2.474489000   -1.065410000
C    -3.304984000  -2.754754000   -1.645130000
C    -2.628111000  -3.981335000   -1.336311000
C    -1.257532000  -4.129830000   -1.635589000
C    -0.499320000  -5.220044000   -1.075204000
C     0.933447000  -5.160304000   -1.075666000
C     1.691451000  -6.158173000   -0.428919000
C     3.137827000  -5.972058000   -0.264930000
C     3.722866000  -4.717989000   -0.611339000
C     5.075877000  -4.428782000   -0.256188000
C     5.580417000  -3.048902000   -0.405756000
C     6.350500000  -0.289874000   -0.411384000
C     6.632597000   1.151151000   -0.265400000
C     5.621793000   2.098442000   -0.615830000
C     5.772338000   3.475938000   -0.271744000
C     4.627439000   4.384088000   -0.427962000
C     2.241682000   5.970521000   -0.419502000
C     0.960396000   6.676235000   -0.257925000
C    -0.251145000   6.009959000   -0.610647000
C    -1.514108000   6.572706000   -0.257802000
C    -2.731969000   5.762229000   -0.418758000
C    -4.976843000   3.982075000   -0.426827000
C    -6.042119000   2.981583000   -0.271096000
C    -5.777279000   1.621654000   -0.615957000
C    -6.705879000   0.593359000   -0.266307000
C    -6.304709000  -0.819031000   -0.412882000
C    -5.306924000  -3.504113000   -0.406756000
C    -4.688666000  -4.836803000   -0.256326000
C    -3.315983000  -5.011872000   -0.610715000
C    -2.628248000  -6.212517000   -0.263655000
C    -1.171387000  -6.277502000   -0.428097000
C     4.597295000   5.676090000    0.141956000
C     3.446338000   6.441729000    0.146281000
H     5.475834000   6.064154000    0.640520000
H     3.466771000   7.400141000    0.647884000
C    -3.971297000   6.130753000    0.148134000
C    -5.054322000   5.271618000    0.144010000
H    -4.071371000   7.083748000    0.650439000
H    -5.961849000   5.584659000    0.643378000
C    -7.027469000  -1.874148000    0.168891000
C    -6.544053000  -3.175622000    0.171963000
H    -7.959381000  -1.671940000    0.680468000
H    -7.118474000  -3.935229000    0.685588000
C    -0.384212000  -7.312439000    0.133771000
C     0.993429000  -7.254994000    0.133390000
H    -0.866366000  -8.145815000    0.627428000
H     1.543499000  -8.045296000    0.626888000
C     6.785010000  -2.618110000    0.174463000
C     7.158101000  -1.280793000    0.171644000
H     7.420180000  -3.327007000    0.689090000
H     8.069160000  -1.001344000    0.684355000
C    -1.537954000   7.851279000    0.314487000
C     0.877351000   7.952281000    0.314697000
C     6.989409000   3.894952000    0.286039000
C     7.825046000   1.624574000    0.287898000
C     5.848425000  -5.446912000    0.305800000
C     3.960991000  -6.958701000    0.303651000
C    -3.366168000  -7.264134000    0.305477000
C    -5.373543000  -5.915780000    0.305852000
C    -7.933598000   0.965491000    0.287116000
C    -7.289844000   3.297485000    0.286864000
C    -0.357325000   8.548048000    0.574435000
C     8.015253000   2.987278000    0.537869000
C     5.305536000  -6.711937000    0.560681000
C    -4.726844000  -7.130665000    0.561841000
C    -8.236593000   2.307394000    0.538073000
H    -2.477224000   8.330043000    0.563724000
H     1.773334000   8.507673000    0.564357000
H     3.565018000  -7.937137000    0.546956000
H     6.889755000  -5.281693000    0.554989000
H    -2.889725000  -8.205807000    0.549692000
H    -6.425156000  -5.838211000    0.554432000
H    -8.681821000   0.220894000    0.530465000
H    -7.545815000   4.322179000    0.527249000
H     7.159318000   4.937565000    0.525735000
H     8.632685000   0.944982000    0.531772000
C    -0.414982000   9.921653000    1.159816000
C    -0.459355000  11.037161000    0.306621000
C    -0.424726000  10.084974000    2.552048000
C    -0.513449000  12.314343000    0.865886000
C    -0.448300000  10.837188000   -1.197435000
C    -0.479456000  11.378065000    3.082488000
C    -0.376140000   8.868936000    3.458811000
C    -0.524121000  12.499312000    2.252751000
H    -0.547999000  13.180291000    0.211206000
H     0.457659000  10.306059000   -1.508870000
H    -1.305335000  10.231750000   -1.511731000
H    -0.487975000  11.799102000   -1.714628000
H    -0.487280000  11.509422000    4.160087000
H    -1.231495000   8.211418000    3.269562000
H     0.530942000   8.283986000    3.272197000
H    -0.390137000   9.170685000    4.509130000
C    -0.583370000  13.900773000    2.831904000
H     0.280715000  14.488735000    2.504702000
H    -1.490894000  14.415915000    2.499615000
H    -0.585265000  13.870995000    3.924641000
C    -9.569321000   2.674302000    1.105003000
C   -10.636412000   2.959741000    0.236721000
C    -9.743076000   2.728542000    2.494889000
C   -11.876115000   3.300104000    0.778937000
C   -10.425399000   2.894503000   -1.264444000
C   -10.997855000   3.072855000    3.007948000
C    -8.579217000   2.416040000    3.417470000
C   -12.070862000   3.360655000    2.163184000
H   -12.704798000   3.521928000    0.112813000
H    -9.642141000   3.594931000   -1.573843000
H   -10.103358000   1.891577000   -1.565018000
H   -11.348496000   3.141569000   -1.794661000
H   -11.137319000   3.116221000    4.083674000
H    -8.204894000   1.402524000    3.237198000
H    -7.747949000   3.106363000    3.238098000
H    -8.884330000   2.497409000    4.463736000
C   -13.430901000   3.734005000    2.723432000
H   -13.726112000   4.732071000    2.382661000
H   -14.192762000   3.021463000    2.389899000
H   -13.415256000   3.734356000    3.816473000
C    -5.496812000  -8.273697000    1.139034000
C    -6.121764000  -9.192443000    0.279012000
C    -5.591196000  -8.417515000    2.530199000
C    -6.839456000 -10.254290000    0.830510000
C    -6.006762000  -9.017235000   -1.223773000
C    -6.317706000  -9.492455000    3.052791000
C    -4.910506000  -7.415211000    3.444212000
C    -6.945459000 -10.416474000    2.216209000
H    -7.324666000 -10.967535000    0.170581000
H    -6.412639000  -8.047258000   -1.530820000
H    -4.956979000  -9.044683000   -1.535227000
H    -6.550225000  -9.808022000   -1.746854000
H    -6.393488000  -9.607943000    4.129575000
H    -3.830174000  -7.400289000    3.264441000
H    -5.285388000  -6.403456000    3.255386000
H    -5.089148000  -7.666606000    4.492693000
C    -7.733017000 -11.581465000    2.786748000
H    -8.775839000 -11.539759000    2.454802000
H    -7.307364000 -12.533563000    2.452484000
H    -7.718932000 -11.563227000    3.879661000
C     6.168352000  -7.786666000    1.137784000
C     6.869055000  -8.649065000    0.277917000
C     6.273426000  -7.922663000    2.528996000
C     7.673157000  -9.646994000    0.829541000
C     6.741107000  -8.483206000   -1.224897000
C     7.087564000  -8.932808000    3.051698000
C     5.510096000  -6.981638000    3.442890000
C     7.791446000  -9.800251000    2.215285000
H     8.217074000 -10.316636000    0.169690000
H     5.697517000  -8.597513000   -1.537348000
H     7.065349000  -7.482692000   -1.531112000
H     7.348846000  -9.225806000   -1.747897000
H     7.171971000  -9.041965000    4.128496000
H     5.798167000  -5.941799000    3.254369000
H     4.432419000  -7.058066000    3.262670000
H     5.708917000  -7.217232000    4.491405000
C     8.673680000 -10.895268000    2.785904000
H     8.328362000 -11.879714000    2.452695000
H     9.709115000 -10.767279000    2.452946000
H     8.659055000 -10.877456000    3.878816000
C     9.312856000   3.464287000    1.104613000
C    10.351545000   3.840001000    0.236230000
C     9.482207000   3.530811000    2.494512000
C    11.558554000   4.282738000    0.778446000
C    10.145883000   3.759617000   -1.264945000
C    10.703926000   3.978871000    3.007538000
C     8.349381000   3.119950000    3.417130000
C    11.748364000   4.357269000    2.162696000
H    12.365105000   4.574772000    0.112262000
H     9.907775000   2.733909000   -1.566842000
H     9.307239000   4.393289000   -1.573104000
H    11.045099000   4.082993000   -1.795152000
H    10.839817000   4.032187000    4.083272000
H     7.462247000   3.736897000    3.237939000
H     8.062827000   2.078263000    3.236641000
H     8.646548000   3.226740000    4.463374000
C    13.072526000   4.842925000    2.722808000
H    13.891080000   4.195954000    2.389934000
H    13.283766000   5.861798000    2.381256000
H    13.056736000   4.842809000    3.815845000
C    -1.158036000   0.332802000   -3.560033000
C    -0.659497000  -1.019757000   -3.571792000
C    -0.050743000   1.218108000   -3.580195000
C     1.126532000   0.428390000   -3.560128000
C     0.742558000  -0.961120000   -3.571858000
